# Supplementary material for: The Value of Contrast-Enhanced Ultrasound in the Evaluation of Carotid Web
Source: Front Neurol. 2022 Apr 27;13:860979. doi: 10.3389/fneur.2022.860979 (PMC9093455; doi:10.3389/fneur.2022.860979)
Supplement: Supplementary file 1 [file Table_1.XLSX]

## Sheet: Sheet1
Patients	sex	age	AIS	Hypertension	Dyslipidemia	Diabetes	Coronary heart disease	History of stroke	SBP	DBP	Glucose	TC	TG	HDL	LDL	Left CaW	Smoking	Alcohol	Treatment	stenosis	follow-up	recurrence	Thrombosis	CEUS	conventional ultrasound	CaW	CEUS	conventional ultrasound	length	width
1	male	57	1	1	0	0	0	0	140	85	4.4	2.28	0.73	1.04	0.75	1	0	1	CAS	0.6	16	NO	0	0	0	1	1	1	21	5
2	male	64	1	1	0	1	0	1	141	80	5.86	2.82	1.18	0.98	1.65	0	0	0	CAS	0.4	15	NO	1	1	0	1	1	1	10	3.3
3	female	62	0	0	0	0	0	0	119	72	5.51	4.59	1.54	1.36	2.33	0	0	0	medical	0.2	12	NO	1	1	0	1	1	1	6.7	2.7
4	male	41	1	0	0	1	0	0	126	65	5.22	3.59	1.17	0.78	2.06	1	1	0	CAS	0.3	27	NO	0	0	0	1	1	1	7.4	1.6
5	male	64	1	1	0	1	0	0	122	74	5.46	3.11	0.75	1.35	1.71	1	0	0	medical	0.3	11	NO	1	1	0	1	1	1	4.5	2.9
6	male	55	1	0	0	0	0	0	123	90	7.09	7.25	2.61	1.16	4.67	0	0	0	medical	0.8	13	NO	0	0	0	1	1	1	13	3.9
7	male	51	0	1	0	1	0	0	146	90	5.35	2.84	0.67	1.02	1.19	1	0	0	medical	0.4	25	NO	0	0	0	1	1	1	7.1	1.7
8	male	57	1	1	0	0	0	1	106	76	4.54	2.98	0.7	1.24	1.04	1	0	0	CAS	0.4	24	NO	0	0	0	1	1	1	11.3	4.4
9	female	58	0	1	0	1	0	0	157	77	5.47	5.54	0.6	1.75	3.11	1	0	0	medical	0.5	9	NO	0	0	0	1	1	0	15.2	2.5
10	female	63	1	1	0	1	1	0	98	164	4.97	3.94	2.66	0.94	2.08	1	0	0	CAS	0.2	9	NO	0	0	0	1	0	0	8.7	2.5
11	male	35	1	0	0	0	0	0	138	74	5.77	5.39	2.26	0.85	3.83	0	1	0	CAS	0.3	6	NO	0	0	0	1	1	0	5.7	1.6
12	male	72	1	1	0	0	0	0	129	84	4.8	3.3	0.72	1.48	1.25	1	0	0	CAS	0.7	5	NO	0	0	0	1	1	1	3	1.5
13	male	53	1	1	0	1	0	1	144	84	11.58	5.16	4.6	0.8	2.84	0	1	1	medical	0.25	4	NO	0	0	0	1	1	1	9.4	1.6
14	male	72	1	1	0	0	0	1	129	70	5.31	2.73	1.62	0.71	1.2	1	0	0	CAS	0.5	9	NO	1	1	1	1	1	1	4.5	3.8
15	female	73	1	1	0	0	0	0	157	93	6.5	4.52	1.17	1.4	3.01	0	0	0	medical	0.3	3	NO	0	0	0	1	1	1	3.5	1.0
16	male	75	1	1	0	0	0	1	109	71	4.3	3.25	0.98	1.12	1.38	0	1	0	CAS	0.4	2	NO	1	1	1	1	1	1	11.5	2.5
17	male	58	1	1	1	1	1	1	117	65	6.29	4.51	1.18	1.43	2.98	0	1	1	CEA	0.5	2	NO	0	0	0	1	1	1	8.9	5.1
